# Supplementary material for: Retinal Vessel Oxygen Saturation during 100% Oxygen Breathing in Healthy Individuals
Source: PLoS One. 2015 Jun 4;10(6):e0128780. doi: 10.1371/journal.pone.0128780 (PMC4456093; doi:10.1371/journal.pone.0128780)
Supplement: S1 File — (XLSX) [file pone.0128780.s001.xlsx]

## Sheet: Raw data n=30
																	BP (mmHg)
	Art SatO2 (%)			Ven SatO2 (%)			AV difference SatO2 (%)			Art diam (pixels)			Ven diam (pixels)				Baseline		100 O2		Recovery		Pulse oximetry (%)		HR (Beats/min)		EtCO2	MAP			PP
Individual	Baseline	100%O2	Recovery	Baseline	100%O2	Recovery	Baseline	100%O2	Recovery	Baseline	100%O2	Recovery	Baseline	100%O2	Recovery	IOP (mmHg)	Systolic	Diastolic	Systolic	Diastolic	Systolic	Diastolic	Baseline	100%O2	Baseline	100%O2	100%O2	Baseline	100% O2	Recovery	Baseline
1	89.7437	91.9922	91.6421	56.2594	81.7824	59.46	33.4844	10.2099	32.1821	9.0375	8.85	9.2125	13.025	13.2375	12.4625	14	159	102	146	100	150	101	97	98.7	-	59.8	35	121	115.333	117.333	66.6667
2	96.2735	98.8448	98.007	61.1854	83.2806	61.461	35.0881	15.5642	36.546	12.275	12.1	12.175	11.9	10.6	11.9857	11	123	83	156	90	114	81	-	99	71	73.2	39.4	96.3333	112	92	53.2222
3	103.617	106.704	102.846	53.5655	69.888	50.5217	50.0512	36.8162	52.3238	10.6333	10.2833	10.5	13.05	11	13.0833	21	123	77	102	72	127	92	97	99	84	77.1	40.7	92.3333	82	103.667	40.5556
4	95.6558	95.8012	94.9018	53.8053	61.7323	49.5864	41.8505	34.0689	45.3154	9.61667	9.03333	8.96667	13.5857	12.3714	12.9857	20	143	85	126	89	147	89	97	99	86	80.5	30.2	104.333	101.333	108.333	49.5556
5	86.8015	90.116	85.039	49.8762	84.0092	51.7794	36.9253	6.1068	33.2596	11.55	11.75	11.625	11.96	10.56	11.9	15	135	95	151	101	138	92	-	98.9	78	72.7	35.1	108.333	117.667	107.333	57.2222
6	94.1793	97.1408	93.7247	46.8526	82.0588	44.6882	47.3267	15.082	49.0365	8.16667	8.41667	8.48333	13.18	12.28	13.44	14	181	105	162	112	172	119	97	99	61		-	130.333	128.667	136.667	72.8889
7	92.233	94.4529	93.2714	55.9818	83.9579	54.9874	36.2512	10.495	38.284	9.17143	8.2	8.7	10.8222	9.31111	10.5556	20	124	83	124	89	126	97	97	99	69	60.6	37.7	96.6667	100.667	106.667	44.4444
8	87.4656	89.9376	87.2276	51.5414	74.7604	51.2106	35.9242	15.1772	36.017	9.04	8.62	9.26	12.12	10.24	12.26	12	159	88	158	86	152	84	98	100	54	50.3	40.7	111.667	110	106.667	62.4444
9	91.0601	92.8983	90.8116	54.4373	81.183	54.9883	36.6229	11.7153	35.8233	9.07143	8.98571	8.85714	12.65	11.525	13.125	15	149	82	154	99	128	76	-	98.9	-	60.5	37.5	104.333	117.333	93.3333	54.5556
10	95.5392	98.4798	93.772	37.1345	72.3705	40.6488	58.4047	26.1093	53.1232	10.9333	9.21667	10.65	14.475	11.9	14.05	16	115	85	108	85	103	74	97	99	-	65.3	36.4	95	92.6667	83.6667	47.3333
11	94.367	97.6672	95.9265	49.792	82.6655	49.7268	44.575	15.0017	46.1997	10.1	9.93333	9.85	12.1	10.5	11.8667	15	135	90	133	89	117	80	97	99	94	77.3	39.4	105	103.667	92.3333	55
12	83.515	88.215	88.215	42.8945	63.2977	46.6565	40.6205	24.9173	41.5585	13.5	13.3	13.3	12	10.6333	11.7	15	127	79	132	70	118	77	97	99	60	46.8	31.7	95	90.6667	90.6667	48.3333
13	93.4966	95.0114	90.6826	47.278	65.1185	44.5557	46.2186	29.8929	46.1269	10.2	9.38	9.9	11.35	9.9	11.4833	8	116	65	93	73	129	88	98	99	77	63.7	34.2	82	79.6667	101.667	46.6667
14	92.6502	94.4666	92.1252	49.1705	75.173	49.5113	43.4797	19.2936	42.6139	8.62	8.06	8.38	12.45	10.95	12.5667	16	176	115	175	122	175	118	98	99	73	75.7	34.9	135.333	139.667	137	74.2222
15	89.8582	95.0973	92.6285	47.892	72.9966	53.9228	41.9662	22.1007	38.7058	9.93333	9.66667	10.55	11.525	10.7125	11.675	10	102	56	103	73	115	65	97	99	59	57.2	38.7	71.3333	83	81.6667	37.5556
16	94.2726	97.322	94.905	46.4652	54.279	43.8282	47.8074	43.043	51.0768	13.42	12.86	13.54	16.46	14.48	16.1	14	104	73	98	81	97	70	97	99	62	71.1	29.9	83.3333	86.6667	79	41.5556
17	93.0743	93.6128	93.5187	55.4502	74.6402	55.726	37.6241	18.9726	37.7927	10.9182	9.83636	10.8182	16.34	12.9	15.94	12	114	73	107	91	107	73	98	99.1	56	64.8	35.9	86.6667	96.3333	84.3333	45.7778
18	87.6319	90.6643	89.0619	44.4112	69.4735	41.9523	43.2207	21.1908	47.1095	10.6714	9.18571	10.3857	15.4333	13.3	15.6167	-	109	71	100	64	113	64	97	99	76	77	40.7	83.6667	76	80.3333	45.7778
19	91.3022	91.8684	91.871	47.1646	84.5214	45.3052	44.1376	7.347	46.5658	12.56	11.56	12.2	16	13.34	15.46	17	143	94	147	100	144	77	97	99.9	83	87.8	40.7	110.333	115.667	99.3333	56.5556
20	93.9903	95.3493	93.5915	56.7768	80.6105	56.789	37.2135	14.7388	36.8025	9.06667	8.46667	8.9	11.5667	10.5	11.4	20	135	97	131	95	129	94	97	99.1	79	81	35.3	109.667	107	105.667	53.1111
21	93.286	96.0049	96.0184	57.356	80.6771	58.5928	35.93	15.3277	37.4256	10.7625	8.9875	11.125	13.8375	11.4875	13.575	20	108	73	115	74	105	74	97	99	68	70.2	36.8	84.6667	87.6667	84.3333	36.4444
22	88.2701	91.2689	88.782	49.1852	75.5583	49.4248	39.0849	15.7106	39.3572	10.6143	10.3143	10.6	14.5	11.725	14.175	10	120	80	110	76	117	80	99	99.1	75	71.3	38.8	93.3333	87.3333	92.3333	52.2222
23	92.9286	94.7072	93.0678	60.5138	76.9115	59.1505	32.4148	17.7957	33.9173	8.86	8.48	8.98	13.0167	10.5	12.55	16	120	83	131	76	117	80	98	98.9	-	71.4	37.9	95.3333	94.3333	92.3333	47.5556
24	92.0394	91.2279	90.6938	54.4112	84.2287	55.4652	37.6283	6.99922	35.2286	10.4556	8.81111	10.1222	14.1333	12.7333	14.3333	19	120	78	113	71	117	74	99	99.6	80	85.2	39.1	92	85	88.3333	42.3333
25	87.7087	90.8713	88.1318	43.3213	77.8302	49.893	44.3873	13.0412	38.2388	10.3833	9.56667	10.2167	14.3167	10.5833	13.25	18	120	79	105	81	114	84	98	99	73	75.7	34.7	92.6667	89	94	43.7778
26	92.3961	95.6279	93.6635	52.47	82.2395	52.3032	39.9261	13.3884	41.3603	9.8625	8.6625	10.025	13.7	11.55	13.7333	16	135	82	125	82	127	75	97	99	-	72.2	43.8	99.6667	96.3333	92.3333	50.4444
27	90.1457	92.4749	90.1997	55.3721	83.1229	53.58	34.7736	9.352	36.6197	10.2571	10.4429	10	13.1143	11.0714	12.3286	16	161	100	141	100	156	102	99	99	97	90.8	40.4	120.333	113.667	120	64.2222
28	89.566	91.1763	89.8052	46.9945	64.4025	47.6668	42.5715	26.7738	42.1383	9.15	8.76667	9.53333	12.7	10.7	12.2167	9	128	75	122	69	116	68	97	99	63	69.1	37.9	92.6667	86.6667	84	52.7778
29	94.4271	101.37	93.41	56.6258	81.391	55.589	37.8013	19.9793	37.821	9.4875	8.9625	9.275	13.9167	11.35	13.2	11	144	88	131	89	137	86	98	99	59	61.875	42.6	106.667	103	103	60.1111
30	91.3262	93.189	92.353	54.2324	81.1147	57.3821	37.0938	12.0743	34.9709	10.88	10.36	11.34	13.0429	11.3143	13.3286	17	118	82	123	71	122	84	97	99	73	-	37.2	94	88.3333	96.6667	45.6667
Mean	91.9607	94.452	92.3298	51.2806	76.1758	51.5451	40.6801	18.2762	40.7847	10.3066	9.70195	10.249	13.2757	11.4419	13.0782	15.069	131.533	83.9333	127.4	85.6667	127.633	83.9333	97.4815	99.0733	72.4	70.3634	37.45	99.8	99.5778	98.5	51.6333
SD	3.72699	3.82537	3.47621	5.5747	7.9861	5.4995	5.65056	8.99305	5.89104	1.33928	1.37708	1.34205	1.47067	1.1856	1.39729	3.59495	20.3736	12.2698	21.6183	13.8124	19.3845	13.6076	0.70002	0.272831	11.471	10.5084	3.39831	14.4378	15.4696	14.8646	9.56037

## Sheet: Kinetic n=2
	Individual 1		Individual 2
Time (sec)	Art (%)	Ven (%)	Art (%)	Ven (%)
0	92.948	86.1358	92.5942	84.6283
5	93.207	86.104	88.7577	79.6677
10	92.7117	85.7036	91.9197	82.728
15	92.7013	85.1262	92.6593	80.789
20	94.4627	83.9482	91.7142	79.44
25	93.296	80.7252	91.1557	77.501
30	90.8011	73.4982	-	-
35	92.1563	71.8098	92.1202	74.919
40	92.4527	66.5934	-	-
45	93.1364	65.9	91.3612	68.754
50	92.0796	61.1682	-	-
55	92.5313	58.4642	91.465	64.0927
60	92.5706	58.1858	92.0235	64.5423
65	91.3419	56.7844	91.5302	61.2157
70	91.6549	55.914	91.7357	61.4863
75	92.8339	56.622	91.5108	58.416
80	92.7553	56.8076	91.1628	54.2287
85	91.7481	56.0068	90.3795	57.594
90	92.4361	56.0154	90.8678	57.4537
95	92.1563	55.3366	91.5473	56.5543
100	92.4963	56.0068	91.0612	55.2197
105	91.572	55.0754	91.3103	55.6693
110	92.144	55.1218	91.6512	53.8707
115	92.4361	53.8888	91.0662	55.5533
120	91.9574	52.5484	91.2402	54.7313
			- ONH located at the edge of image
